# Supplementary material for: Transmissibility of tuberculosis among students and non-students: an occupational-specific mathematical modelling
Source: Infect Dis Poverty. 2022 Dec 2;11:117. doi: 10.1186/s40249-022-01046-z (PMC9716537; doi:10.1186/s40249-022-01046-z)
Supplement: Supplementary file 1 — Additional file 1: Table S1. The basic information of the four regions. [file 40249_2022_1046_MOESM1_ESM.xlsx]

## Sheet: Sheet1
Table S1. The basic information of the four regions
Region	Location	Populations of 2020	Areas (sq.km2)	Study period	Cumulative number of reported TB cases
Wuhan City	Central	11212000	8569.15	2005.1.1-2018.12.31	115479
Jilin Province	Northeast	26907300	187400	2005.1.1-2019.12.31	283555
Xiamen City	Southeast	5164000	1700.61	2005.1.1-2019.6.30	34303
Chuxiong Prefecture	Southwest	2416700	28438.4	2005.1.1-2018.12.31	23086
