# Supplementary material for: Transmissibility of tuberculosis among students and non-students: an occupational-specific mathematical modelling
Source: Infect Dis Poverty. 2022 Dec 2;11:117. doi: 10.1186/s40249-022-01046-z (PMC9716537; doi:10.1186/s40249-022-01046-z)
Supplement: Supplementary file 2 — Additional file 2: Table S2. Two different classifications of tuberculosis in National Notifiable Disease Surveillance System (NNDSS). [file 40249_2022_1046_MOESM2_ESM.xlsx]

## Sheet: Sheet1
Table S2.Two different classifications of tuberculosis in National Notifiable Disease Surveillance System (NNDSS)
Previous (before Mar,21 2019)		Current (after Mar,21 2019)
Tuberculosis	Rifampicin resistance	Rifampicin resistance
	Sputum smear-positive	Pathogen positive
	Only culture positive
	Sputum smear- negative	Pathogen negative
	No sputum smear	No pathogenic findings
Other statutory management and focus on surveillance of infectious diseases	Tuberculous pleurisy
