# Supplementary material for: Transmissibility of tuberculosis among students and non-students: an occupational-specific mathematical modelling
Source: Infect Dis Poverty. 2022 Dec 2;11:117. doi: 10.1186/s40249-022-01046-z (PMC9716537; doi:10.1186/s40249-022-01046-z)
Supplement: Supplementary file 3 — Additional file 3: Table S3. Estimation of transmissibility between students and non-students (Wuhan City). [file 40249_2022_1046_MOESM3_ESM.xlsx]

## Sheet: Sheet1
Table S3. Estimation of transmissibility between students and non-students (Wuhan City) in Model B.
Year	Reff11			Reff 12			Reff 22			Reff 21			Reff1	Reff2
	Mean	IQR25	IQR75	Mean	IQR25	IQR75	Mean	IQR25	IQR75	Mean	IQR25	IQR75
2005	0.0522125	6.37575e-07	0.12113	7.53905	1.05333	16.0334	0.94673	1.05333	16.0334	0.100161	0.0280424	0.160241	7.59127	1.04689
2006	0.234919	0.0320463	0.487857	7.70615	3.924	12.7571	0.647145	3.924	12.7571	0.0688843	0.0237085	0.112612	7.94107	0.71603
2007	0.268339	0.130538	0.456981	6.45245	2.82731	10.6965	0.661312	2.82731	10.6965	0.0620848	0.025075	0.0962924	6.72078	0.723397
2008	0.0761473	3.76343e-10	0.121256	1.97349	0.0230575	3.11359	1.57284	0.0230575	3.11359	0.218393	0.105811	0.346102	2.04964	1.79123
2009	0.332887	0.135983	0.529792	4.40179	1.7981	7.00548	0.350307	1.7981	7.00548	0.0637698	0.0260495	0.10149	4.73467	0.414076
2010	0.617725	0.252337	0.983113	2.41264	0.98555	3.83974	0.439635	0.98555	3.83974	9.587e-08	3.91624e-08	1.52578e-07	3.03037	0.439635
2011	0.279084	0.11388	0.444502	7.49252	3.06309	11.9127	0.401238	3.06309	11.9127	0.0346848	0.0141677	0.0552105	7.77161	0.435923
2012	0.0770123	0.0314308	0.122458	12.92	5.29325	20.5678	0.400621	5.29325	20.5678	0.0486557	0.0198611	0.077429	12.997	0.449276
2013	0.00445242	0.00181879	0.00708606	11.7236	4.78899	18.6581	0.458847	4.78899	18.6581	0.0637716	0.0260502	0.101493	11.728	0.522618
2014	0.242363	0.0990035	0.385723	8.5814	3.50544	13.6573	0.377212	3.50544	13.6573	0.0584175	0.0238631	0.0929718	8.82376	0.435629
2015	0.00327908	0.00133949	0.00521867	9.61899	3.9293	15.3087	0.444921	3.9293	15.3087	0.0773222	0.0315857	0.123059	9.62227	0.522244
2016	0.657932	0.268761	1.0471	3.05693	1.24874	4.86513	0.542786	1.24874	4.86513	4.10877e-08	1.67841e-08	6.53913e-08	3.71486	0.542786
2017	0.287917	0.117612	0.458222	7.44445	3.04101	11.8479	0.466398	3.04101	11.8479	0.0439042	0.0179346	0.0698739	7.73237	0.510302
2018	0.165002	0.0674022	0.262601	5.63822	2.30318	8.97325	0.398438	2.30318	8.97325	0.0305077	0.0124622	0.0485531	5.80322	0.428945
Median	0.235662	0.0894394	0.388075	6.92583	2.69888	11.374	0.579173	2.69888	11.374	0.0621826	0.0253293	0.098952	7.1615	0.641356
P25	0.0763635	0.0092218	0.121556	4.7109	1.38608	7.49742	0.400775	1.38608	7.49742	0.0369897	0.0151094	0.0588764	5.00181	0.436851
P75	0.285709	0.127306	0.480448	8.36259	3.81936	14.8959	0.621056	3.81936	14.8959	0.0676062	0.0260501	0.109832	8.60309	0.672719
Reff11 denotes the transmissibility of MTB from student cases to student cases. Reff 12 denotes the transmissibility of MTB from student cases to non-student cases. Reff 21 denotes the transmissibility of MTB from non-student cases to student cases. Reff 22 denotes the transmissibility of MTB from the non-student cases to non-student cases. Reff1 represents the transmissibility of the population …
