# Supplementary material for: Transmissibility of tuberculosis among students and non-students: an occupational-specific mathematical modelling
Source: Infect Dis Poverty. 2022 Dec 2;11:117. doi: 10.1186/s40249-022-01046-z (PMC9716537; doi:10.1186/s40249-022-01046-z)
Supplement: Supplementary file 4 — Additional file 4: Table S4. Estimation of transmissibility between students and non-students (Jilin Province). [file 40249_2022_1046_MOESM4_ESM.xlsx]

## Sheet: Sheet1
Table S4. Estimation of transmissibility between students and non-students (Jilin Province) in Model B
Year	Reff11			Reff 12			Reff 22			Reff 21			Reff1	Reff2
	Mean	IQR25	IQR75	Mean	IQR25	IQR75	Mean	IQR25	IQR75	Mean	IQR25	IQR75
2007	0.0241293	0.00102221	0.0165548	2.60087	0.942493	4.22895	1.01922	0.942493	4.22895	0.062656	0.0273823	0.093975	2.62499	1.08187
2008	0.346794	0.0546095	0.760614	1.71577	6.74172e-06	3.29112	0.986136	6.74172e-06	3.29112	0.0749836	0.0187632	0.113281	2.06256	1.06112
2009	0.0122331	6.84372e-06	0.0162821	1.83694e-06	4.60728e-07	2.14932e-06	1.00775	4.60728e-07	2.14932e-06	0.0742193	0.0350493	0.12151	0.0122349	1.08197
2010	0.0106156	1.52924e-06	0.0225082	9.7279e-07	1.71418e-07	1.64513e-06	0.997887	1.71418e-07	1.64513e-06	0.0600835	0.0253649	0.0970549	0.0106166	1.05797
2011	0.00932926	5.01144e-07	0.012419	5.45296	5.97086e-07	11.5637	0.558883	5.97086e-07	11.5637	0.0336485	0.00740791	0.050069	5.46229	0.592532
2012	1.49231e-07	4.258e-08	1.6699e-07	10.0564	4.20261	16.1698	0.513698	4.20261	16.1698	0.0438939	0.015575	0.0714555	10.0564	0.557592
2013	9.26868e-07	1.8916e-08	1.91944e-06	9.47618	4.03061	15.3597	0.682845	4.03061	15.3597	0.0390207	0.0158956	0.0616701	9.47618	0.721865
2014	0.601098	6.68146e-07	1.27471	8.02639	3.71435	13.322	0.69673	3.71435	13.322	0.0337383	1.57154e-08	0.0621584	8.62748	0.730468
2015	0.747528	0.351825	0.908363	10.4398	2.90182	15.0662	0.587336	2.90182	15.0662	0.003281	1.55144e-08	0.00080708	11.1873	0.590617
2016	0.42018	0.170107	0.670705	12.2366	5.4289	20.2248	0.572032	5.4289	20.2248	0.0233754	0.008226	0.0380996	12.6568	0.595408
2017	0.336689	0.166592	0.519969	10.6675	4.57559	17.3574	0.552257	4.57559	17.3574	0.018836	0.00715768	0.0303418	11.0042	0.571093
2018	0.188878	0.0981395	0.24532	10.3931	4.14803	16.6669	0.496163	4.14803	16.6669	0.016027	0.00422298	0.0270839	10.5819	0.51219
2019	0.121118	0.049476	0.19276	9.35258	3.82046	14.8847	0.44133	3.82046	14.8847	0.00992421	0.00405398	0.0157944	9.4737	0.451254
Median	0.216815	0.0685985	0.356939	6.95524	2.5973	11.395	0.700943	2.5973	11.395	0.0379759	0.0130076	0.0602539	7.17205	0.738919
P25	0.0106156	6.68146e-07	0.0162821	2.60087	6.74172e-06	4.22895	0.552257	6.74172e-06	4.22895	0.018836	0.00422298	0.0303418	2.62499	0.571093
P75	0.346794	0.0981395	0.670705	10.3931	4.14803	16.1698	0.986136	4.14803	16.1698	0.0600835	0.0187632	0.093975	10.5819	1.05797
Reff11 denotes the transmissibility of MTB from student cases to student cases. Reff 12 denotes the transmissibility of MTB from student cases to non-student cases. Reff 21 denotes the transmissibility of MTB from non-student cases to student cases. Reff 22 denotes the transmissibility of MTB from the non-student cases to non-student cases. Reff1 represents the transmissibility of the population …
