# Supplementary material for: Transmissibility of tuberculosis among students and non-students: an occupational-specific mathematical modelling
Source: Infect Dis Poverty. 2022 Dec 2;11:117. doi: 10.1186/s40249-022-01046-z (PMC9716537; doi:10.1186/s40249-022-01046-z)
Supplement: Supplementary file 5 — Additional file 5: Table S5. Estimation of transmissibility between students and non-students (Chuxiong Perfecture). [file 40249_2022_1046_MOESM5_ESM.xlsx]

## Sheet: Sheet1
Table S5. Estimation of transmissibility between students and non-students (Chuxiong City) in Model B
Year	Reff11			Reff 12			Reff 22			Reff 21			Reff1	Reff2
	Mean	IQR25	IQR75	Mean	IQR25	IQR75	Mean	IQR25	IQR75	Mean	IQR25	IQR75
2008	0.00569406	0.00232599	0.00906213	1.97706e-06	8.07615e-07	3.1465e-06	0.454697	8.07615e-07	3.1465e-06	0.0101723	0.00415531	0.0161892	0.00569604	0.464869
2009	0.0195316	0.00797855	0.0310847	7.17199	2.92971	11.4143	6.06336e-08	2.92971	11.4143	0.0170001	0.00694442	0.0270558	7.19152	0.0170002
2010	0.000397041	0.000162189	0.000631893	5.49759e-07	2.24573e-07	8.74945e-07	0.55297	2.24573e-07	8.74945e-07	0.00933572	0.00381358	0.0148579	0.000397591	0.562305
2011	0.00409038	0.0016709	0.00650987	1.93182e-06	7.89139e-07	3.07451e-06	0.704899	7.89139e-07	3.07451e-06	0.010757	0.00439418	0.0171199	0.00409231	0.715656
2012	0.00757762	0.00309541	0.0120598	6.95899e-07	2.84271e-07	1.10753e-06	1.09599	2.84271e-07	1.10753e-06	0.0102594	0.00419089	0.0163279	0.00757832	1.10625
2013	0.00325666	0.00133033	0.005183	0.0444471	0.0181564	0.0707378	1.07814	0.0181564	0.0707378	0.0107405	0.00438743	0.0170935	0.0477037	1.08889
2014	0.00169931	0.000694157	0.00270446	0.0558147	0.0227999	0.0888294	1.07738	0.0227999	0.0888294	0.0181077	0.0073969	0.0288185	0.057514	1.09549
2015	0.191305	0.0781467	0.304463	8.68876	3.54931	13.8282	6.21218e-07	3.54931	13.8282	0.0489765	0.0200066	0.0779463	8.88007	0.0489771
2016	0.0096959	0.00396071	0.0154311	5.38645e-06	2.20033e-06	8.57258e-06	0.993276	2.20033e-06	8.57258e-06	0.0212011	0.0086605	0.0337416	0.00970128	1.01448
2017	0.00449042	0.00183431	0.00714653	1.34409e-06	5.49054e-07	2.13914e-06	0.955176	5.49054e-07	2.13914e-06	0.00792429	0.00323702	0.0126116	0.00449177	0.963101
2018	0.00377914	0.00154376	0.00601453	4.17304e-07	1.70466e-07	6.64141e-07	0.830788	1.70466e-07	6.64141e-07	0.0176994	0.00723009	0.0281688	0.00377956	0.848487
Median	0.0228652	0.00934027	0.0363901	1.451	0.592725	2.30928	0.703939	0.592725	2.30928	0.0165613	0.00676517	0.0263574	1.47387	0.7205
P25	0.0035179	0.00143704	0.00559876	1.02e-06	4.16662e-07	1.62333e-06	0.503833	4.16662e-07	1.62333e-06	0.0102158	0.0041731	0.0162586	0.00429204	0.513587
P75	0.00863676	0.00352806	0.0137455	0.0501309	0.0204782	0.0797836	1.03533	0.0204782	0.0797836	0.0179036	0.0073135	0.0284936	0.0526089	1.05168
Reff11 denotes the transmissibility of MTB from student cases to student cases. Reff 12 denotes the transmissibility of MTB from student cases to non-student cases. Reff 21 denotes the transmissibility of MTB from non-student cases to student cases. Reff 22 denotes the transmissibility of MTB from the non-student cases to non-student cases. Reff1 represents the transmissibility of the population …
