# Supplementary material for: Transmissibility of tuberculosis among students and non-students: an occupational-specific mathematical modelling
Source: Infect Dis Poverty. 2022 Dec 2;11:117. doi: 10.1186/s40249-022-01046-z (PMC9716537; doi:10.1186/s40249-022-01046-z)
Supplement: Supplementary file 6 — Additional file 6: Table S6. Estimation of transmissibility between students and non-students (Xiamen City). [file 40249_2022_1046_MOESM6_ESM.xlsx]

## Sheet: Sheet1
Table S6. Estimation of transmissibility between students and non-students (Xiamen City) in Model B
Year	Reff11			Reff 12			Reff 22			Reff 21			Reff1	Reff2
	Mean	IQR25	IQR75	Mean	IQR25	IQR75	Mean	IQR25	IQR75	Mean	IQR25	IQR75
2005	0.0241931	0.00988273	0.0385034	0.0133415	0.00544993	0.0212331	1.35119	0.00544993	0.0212331	0.022056	0.0090097	0.0351022	0.0375346	1.37325
2006	0.0240628	0.00982946	0.038296	0.00685033	0.00279832	0.0109023	1.44512	0.00279832	0.0109023	0.0153494	0.00627015	0.0244287	0.0309131	1.46047
2007	1.01826e-06	4.15955e-07	1.62057e-06	0.0436515	0.0178313	0.0694717	1.20668	0.0178313	0.0694717	0.0294252	0.01202	0.0468305	0.0436525	1.23611
2008	0.0175237	0.00715831	0.0278891	0.00110163	0.00045001	0.00175325	1.14054	0.00045001	0.00175325	0.0220427	0.00900431	0.0350811	0.0186253	1.16259
2009	0.0154124	0.00629587	0.024529	1.48875e-06	6.08144e-07	2.36935e-06	1.17405	6.08144e-07	2.36935e-06	0.021334	0.00871481	0.0339532	0.0154139	1.19538
2010	0.0184549	0.00753872	0.0293711	10.7173	4.37794	17.0566	0.450551	4.37794	17.0566	0.0270535	0.0110512	0.0430559	10.7357	0.477604
2011	0.00520873	0.00212774	0.00828973	0.0301978	0.0123356	0.04806	1.00463	0.0123356	0.04806	0.0150356	0.00614195	0.0239293	0.0354065	1.01966
2012	0.010675	0.00436067	0.0169893	2.3939e-05	9.77894e-06	3.80991e-05	0.90685	9.77894e-06	3.80991e-05	0.0136885	0.00559165	0.0217853	0.0106989	0.920538
2013	1.5079e-06	6.15967e-07	2.39983e-06	0.0212557	0.00868284	0.0338286	0.860438	0.00868284	0.0338286	0.0159369	0.00651014	0.0253637	0.0212572	0.876375
2014	1.35076e-07	5.51776e-08	2.14975e-07	0.720579	0.294352	1.14681	0.719413	0.294352	1.14681	0.0127332	0.00520142	0.0202649	0.720579	0.732146
2015	9.2931e-08	3.79616e-08	1.479e-07	0.472516	0.193019	0.752012	0.720676	0.193019	0.752012	0.016528	0.0067516	0.0263045	0.472516	0.737204
2016	0.0022503	0.000919235	0.00358137	8.42862e-07	3.44304e-07	1.34142e-06	0.703059	3.44304e-07	1.34142e-06	0.00427466	0.00174617	0.00680314	0.00225115	0.707334
2017	0.0111454	0.0045528	0.0177379	0.00925435	0.00378034	0.0147284	0.871727	0.00378034	0.0147284	0.00960088	0.0039219	0.0152799	0.0203997	0.881328
2018	0.943472	0.385402	1.50154	25.6084	10.4609	40.7559	0.335767	10.4609	40.7559	7.82526e-10	3.19657e-10	1.24539e-09	26.5518	0.335767
2019	3.81401e-08	3.66496e-08	3.88854e-08	0.732814	0.704176	0.747133	1.44249	0.704176	0.747133	0.0215102	0.0206696	0.0219305	0.732814	1.464
Median	0.0714934	0.0292046	0.113782	2.55848	1.07211	4.0439	0.955546	1.07211	4.0439	0.0164379	0.00750698	0.0253409	2.62997	0.971984
P25	1.26308e-06	5.15961e-07	2.0102e-06	0.00397598	0.00162417	0.0063278	0.720045	0.00162417	0.0063278	0.0132108	0.00539654	0.0210251	0.0195125	0.734675
P75	0.0179893	0.00734852	0.0286301	0.596548	0.243686	0.749573	1.19037	0.243686	0.749573	0.0217765	0.00900701	0.0345172	0.596548	1.21575
Reff11 denotes the transmissibility of MTB from student cases to student cases. Reff 12 denotes the transmissibility of MTB from student cases to non-student cases. Reff 21 denotes the transmissibility of MTB from non-student cases to student cases. Reff 22 denotes the transmissibility of MTB from the non-student cases to non-student cases. Reff1 represents the transmissibility of the population …
